# Supplementary material for: Sorobiellomyces jilinensis gen. et sp. nov. (Polycephalomycetaceae) and Niveomyces pseudoalbus sp. nov. (Cordycipitaceae): Two hyperparasitic fungi associated with Ophiocordyceps
Source: MycoKeys. 2026 Jun 12;134:47–73. doi: 10.3897/mycokeys.134.194187 (PMC13282628; doi:10.3897/mycokeys.134.194187)
Supplement: XML Treatment for Sorobiellomyces jilinensis [file mycokeys.134.194187-treatment2.xml]

<!DOCTYPE tp:taxon-treatment
  PUBLIC "-//TaxonX//DTD Taxonomic Treatment Publishing DTD v0 20100105//EN" "tax-treatment-NSO.dtd">
<tp:taxon-treatment xmlns:tp="http://www.plazi.org/taxpub"><tp:treatment-meta><kwd-group><label>Taxon classification</label><kwd>
                <named-content content-type="kingdom">Fungi</named-content>
              </kwd><kwd>
                <named-content content-type="class">Sordariomycetes</named-content>
              </kwd><kwd>
                <named-content content-type="family">Cordycipitaceae</named-content>
              </kwd></kwd-group><mixed-citation publication-type="journal"><person-group><name><surname>Zhang</surname><given-names>Xian</given-names></name><name><surname>Peng</surname><given-names>Xing-Can</given-names></name><name><surname>Mapook</surname><given-names>Ausana</given-names></name><name><surname>Hyde</surname><given-names>Kevin D.</given-names></name><name><surname>Wei</surname><given-names>De-Ping</given-names></name><name><surname>Liu</surname><given-names>Zheng-Hui</given-names></name><name><surname>Saichana</surname><given-names>Natsaran</given-names></name><name><surname>Wen</surname><given-names>Ting-Chi</given-names></name></person-group><article-title><italic><tp:taxon-name><tp:taxon-name-part taxon-name-part-type="genus" reg="Sorobiellomyces">Sorobiellomyces</tp:taxon-name-part> <tp:taxon-name-part taxon-name-part-type="species" reg="jilinensis">jilinensis</tp:taxon-name-part></tp:taxon-name></italic> gen. et sp. nov. (<italic><tp:taxon-name><tp:taxon-name-part taxon-name-part-type="family" reg="Polycephalomycetaceae">Polycephalomycetaceae</tp:taxon-name-part></tp:taxon-name></italic>) and <italic><tp:taxon-name><tp:taxon-name-part taxon-name-part-type="genus" reg="Niveomyces">Niveomyces</tp:taxon-name-part> <tp:taxon-name-part taxon-name-part-type="species" reg="pseudoalbus">pseudoalbus</tp:taxon-name-part></tp:taxon-name></italic> sp. nov. (<italic><tp:taxon-name><tp:taxon-name-part taxon-name-part-type="family" reg="Cordycipitaceae">Cordycipitaceae</tp:taxon-name-part></tp:taxon-name></italic>): Two hyperparasitic fungi associated with <italic><tp:taxon-name><tp:taxon-name-part taxon-name-part-type="genus" reg="Ophiocordyceps">Ophiocordyceps</tp:taxon-name-part></tp:taxon-name></italic></article-title><source>MycoKeys</source><day>12</day><month>06</month><year>2026</year><volume>134</volume><fpage>47</fpage><lpage>73</lpage><pub-id pub-id-type="doi">10.3897/mycokeys.134.194187</pub-id></mixed-citation></tp:treatment-meta><tp:nomenclature><tp:taxon-name><object-id xmlns:xlink="http://www.w3.org/1999/xlink" content-type="arpha" xlink:type="simple">99E3F16C-CBFC-52F5-A01D-2A22B3D7CC38</object-id>
                    		<tp:taxon-name-part taxon-name-part-type="genus" reg="Sorobiellomyces">Sorobiellomyces</tp:taxon-name-part> <tp:taxon-name-part taxon-name-part-type="species" reg="jilinensis">jilinensis</tp:taxon-name-part>
                    	
                    		<object-id xmlns:xlink="http://www.w3.org/1999/xlink" xlink:type="simple">Index Fungorum: IF904851</object-id>
                    	</tp:taxon-name><tp:taxon-authority>X. Zhang, Q.F. Huang, T.C. Wen &amp; K.D. Hyde,</tp:taxon-authority><tp:taxon-status xmlns:xlink="http://www.w3.org/1999/xlink" xlink:type="simple">sp. nov.</tp:taxon-status><xref ref-type="fig" rid="F3">Fig. 3</xref></tp:nomenclature><tp:treatment-sec sec-type="Holotype"><title>Holotype.</title><p><bold>China</bold> • Jilin Province: Baishan City, Fusong County, Lushuihe Village, <named-content xmlns:xlink="http://www.w3.org/1999/xlink" content-type="dwc:verbatimCoordinates" xlink:type="simple">42°51'N, 127°78'E</named-content>, 19 August 2024, Xian Zhang, H42-1 (<abbrev xmlns:xlink="http://www.w3.org/1999/xlink" content-type="institution" xlink:title="Kunming Institute of Botany, Chinese Academy of Sciences" xlink:type="simple">HKAS</abbrev> 149967, holotype).</p><fig id="F3" position="float" orientation="portrait"><object-id xmlns:xlink="http://www.w3.org/1999/xlink" content-type="doi" xlink:type="simple">10.3897/mycokeys.134.194187.figure3</object-id><object-id xmlns:xlink="http://www.w3.org/1999/xlink" content-type="arpha" xlink:type="simple">BD9ABDE0-EC67-5E56-A9AF-6F5B0BA3AC8E</object-id><label>Figure 3.</label><caption><p><italic><tp:taxon-name><tp:taxon-name-part taxon-name-part-type="genus" reg="Sorobiellomyces">Sorobiellomyces</tp:taxon-name-part> <tp:taxon-name-part taxon-name-part-type="species" reg="jilinensis">jilinensis</tp:taxon-name-part></tp:taxon-name></italic> (<abbrev xmlns:xlink="http://www.w3.org/1999/xlink" content-type="institution" xlink:title="Kunming Institute of Botany, Chinese Academy of Sciences" xlink:type="simple">HKAS</abbrev> 149967, holotype). <bold>A</bold>. Habitat of <italic><tp:taxon-name><tp:taxon-name-part taxon-name-part-type="genus" reg="Sorobiellomyces">Sorobiellomyces</tp:taxon-name-part> <tp:taxon-name-part taxon-name-part-type="species" reg="jilinensis">jilinensis</tp:taxon-name-part></tp:taxon-name></italic>; <bold>B</bold>, <bold>C</bold>. Overview of <italic><tp:taxon-name><tp:taxon-name-part taxon-name-part-type="genus" reg="Sorobiellomyces">Sorobiellomyces</tp:taxon-name-part> <tp:taxon-name-part taxon-name-part-type="species" reg="jilinensis">jilinensis</tp:taxon-name-part></tp:taxon-name></italic>; <bold>D–F</bold>. Cluster of phialides; <bold>G–I</bold>. Phialides with conidia; <bold>J</bold>, <bold>K</bold>. Conidia. Scale bars: 100 µm (<bold>D</bold>); 10 µm (<bold>E–I</bold>); 5 µm (<bold>J, K</bold>).</p></caption><graphic xmlns:xlink="http://www.w3.org/1999/xlink" xlink:href="mycokeys-134-047-g003.jpg" id="oo_1677078.jpg" position="float" orientation="portrait" xlink:type="simple"><uri content-type="original_file" xlink:type="simple">https://binary.pensoft.net/fig/1677078</uri></graphic></fig></tp:treatment-sec><tp:treatment-sec sec-type="Etymology"><title>Etymology.</title><p>Reference to Jilin Province, the locality where the type specimen was collected.</p></tp:treatment-sec><tp:treatment-sec sec-type="Description"><title>Description.</title><p>Parasitic on <italic><tp:taxon-name><tp:taxon-name-part taxon-name-part-type="genus" reg="Ophiocordyceps">Ophiocordyceps</tp:taxon-name-part> <tp:taxon-name-part taxon-name-part-type="species" reg="jilinensis">jilinensis</tp:taxon-name-part></tp:taxon-name></italic>. <bold><italic>Sexual morph</italic></bold>: Undetermined. <bold><italic>Asexual morph</italic></bold>: Synnemata never observed. Loose white hyphae cover the fungal hyphal mat on the insect. Phialides hirsutella-like, arising from aerial hyphae, cylindrical to subulate, base slightly swollen to inconspicuous, tapering gradually towards a narrow apex, mono- to polyphialidic, smooth, hyaline, 12.5–25.9 × 1–2.4 μm (x̄ = 18.7 × 1.8 μm, <italic>n</italic> = 30). Conidia 1.8–3 × 1.2–2.7 µm (x̄ = 2.4 × 1.7 µm, <italic>n</italic> = 30), one-celled, hyaline, smooth-walled, ovoid.</p></tp:treatment-sec><tp:treatment-sec sec-type="Habitat"><title>Habitat.</title><p>On <italic><tp:taxon-name><tp:taxon-name-part taxon-name-part-type="genus" reg="Ophiocordyceps">Ophiocordyceps</tp:taxon-name-part> <tp:taxon-name-part taxon-name-part-type="species" reg="jilinensis">jilinensis</tp:taxon-name-part></tp:taxon-name></italic> parasitizing an insect host.</p></tp:treatment-sec><tp:treatment-sec sec-type="Additional material examined"><title>Additional material examined.</title><p><bold>China</bold> • Jilin Province: Baishan City, Fusong County, Lushuihe Village, <named-content xmlns:xlink="http://www.w3.org/1999/xlink" content-type="dwc:verbatimCoordinates" xlink:type="simple">42°51'N, 127°78'E</named-content>, on <italic><tp:taxon-name><tp:taxon-name-part taxon-name-part-type="genus" reg="Ophiocordyceps">Ophiocordyceps</tp:taxon-name-part> <tp:taxon-name-part taxon-name-part-type="species" reg="jilinensis">jilinensis</tp:taxon-name-part></tp:taxon-name></italic> on <tp:taxon-name><tp:taxon-name-part taxon-name-part-type="order" reg="Orthoptera">Orthoptera</tp:taxon-name-part></tp:taxon-name>, 19 August 2024, Xian Zhang, H42-2 (<abbrev xmlns:xlink="http://www.w3.org/1999/xlink" content-type="institution" xlink:title="Kunming Institute of Botany, Chinese Academy of Sciences" xlink:type="simple">HKAS</abbrev> 152704, paratype).</p></tp:treatment-sec><tp:treatment-sec sec-type="Notes"><title>Notes.</title><p>The newly proposed species, <italic><tp:taxon-name><tp:taxon-name-part taxon-name-part-type="genus" reg="Sorobiellomyces">Sorobiellomyces</tp:taxon-name-part> <tp:taxon-name-part taxon-name-part-type="species" reg="jilinensis">jilinensis</tp:taxon-name-part></tp:taxon-name></italic>, represents a previously undescribed hirsutella-like fungus that forms a strongly supported sister lineage (100% <abbrev xmlns:xlink="http://www.w3.org/1999/xlink" xlink:title="Maximum likelihood" xlink:type="simple">ML</abbrev>/1.0 <abbrev xmlns:xlink="http://www.w3.org/1999/xlink" xlink:title="posterior probabilities" xlink:type="simple">PP</abbrev>; Fig. <xref ref-type="fig" rid="F1">1</xref>) to <italic><tp:taxon-name><tp:taxon-name-part taxon-name-part-type="genus" reg="Torrubiellomyces">Torrubiellomyces</tp:taxon-name-part> <tp:taxon-name-part taxon-name-part-type="species" reg="zombiae">zombiae</tp:taxon-name-part></tp:taxon-name></italic>. Ecologically, <italic><tp:taxon-name><tp:taxon-name-part taxon-name-part-type="genus" reg="Sorobiellomyces">S.</tp:taxon-name-part> <tp:taxon-name-part taxon-name-part-type="species" reg="jilinensis">jilinensis</tp:taxon-name-part></tp:taxon-name></italic> parasitizes <italic><tp:taxon-name><tp:taxon-name-part taxon-name-part-type="genus" reg="Ophiocordyceps">Ophiocordyceps</tp:taxon-name-part> <tp:taxon-name-part taxon-name-part-type="species" reg="jilinensis">jilinensis</tp:taxon-name-part></tp:taxon-name></italic>, whereas the type species <italic><tp:taxon-name><tp:taxon-name-part taxon-name-part-type="genus" reg="Torrubiellomyces">T.</tp:taxon-name-part> <tp:taxon-name-part taxon-name-part-type="species" reg="zombiae">zombiae</tp:taxon-name-part></tp:taxon-name></italic> infects the entomopathogenic fungus <tp:taxon-name><tp:taxon-name-part taxon-name-part-type="genus" reg="Ophiocordyceps">Ophiocordyceps</tp:taxon-name-part> <tp:taxon-name-part taxon-name-part-type="species" reg="camponoti-floridani">camponoti-floridani</tp:taxon-name-part></tp:taxon-name>. Morphologically, <italic><tp:taxon-name><tp:taxon-name-part taxon-name-part-type="genus" reg="Sorobiellomyces">S.</tp:taxon-name-part> <tp:taxon-name-part taxon-name-part-type="species" reg="jilinensis">jilinensis</tp:taxon-name-part></tp:taxon-name></italic> lacks a known sexual morph, and its asexual morph is produced directly on the host, forming a prominent, superficial, white to yellowish hyphal mat. In contrast, <italic><tp:taxon-name><tp:taxon-name-part taxon-name-part-type="genus" reg="Torrubiellomyces">T.</tp:taxon-name-part> <tp:taxon-name-part taxon-name-part-type="species" reg="zombiae">zombiae</tp:taxon-name-part></tp:taxon-name></italic> produces conspicuous, blackened perithecia on the host, and its asexual morph is primarily observed in culture. A key diagnostic difference lies in the phialides of <italic><tp:taxon-name><tp:taxon-name-part taxon-name-part-type="genus" reg="Sorobiellomyces">S.</tp:taxon-name-part> <tp:taxon-name-part taxon-name-part-type="species" reg="jilinensis">jilinensis</tp:taxon-name-part></tp:taxon-name></italic>, which are consistently longer (12.5–25.9 μm compared to 5.5–12 μm in <italic><tp:taxon-name><tp:taxon-name-part taxon-name-part-type="genus" reg="Torrubiellomyces">T.</tp:taxon-name-part> <tp:taxon-name-part taxon-name-part-type="species" reg="zombiae">zombiae</tp:taxon-name-part></tp:taxon-name></italic>) and explicitly noted as branched (<xref ref-type="bibr" rid="B4">Araújo et al. 2022</xref>). Based on this distinct phylogenetic position and unique morphological traits, <italic><tp:taxon-name><tp:taxon-name-part taxon-name-part-type="genus" reg="Sorobiellomyces">Sorobiellomyces</tp:taxon-name-part> <tp:taxon-name-part taxon-name-part-type="species" reg="jilinensis">jilinensis</tp:taxon-name-part></tp:taxon-name></italic> is proposed as the type species of the new genus <italic><tp:taxon-name><tp:taxon-name-part taxon-name-part-type="genus" reg="Sorobiellomyces">Sorobiellomyces</tp:taxon-name-part></tp:taxon-name></italic>.</p></tp:treatment-sec><tp:treatment-sec><!--Section generated to contain objects referenced in tp:taxon-treatment.--><fig id="F1" position="float" orientation="portrait"><object-id xmlns:xlink="http://www.w3.org/1999/xlink" content-type="doi" xlink:type="simple">10.3897/mycokeys.134.194187.figure1</object-id><object-id xmlns:xlink="http://www.w3.org/1999/xlink" content-type="arpha" xlink:type="simple">64A7C44D-2548-5486-A3C2-B557ABD8BCBE</object-id><label>Figure 1.</label><caption><p>Phylogram generated from maximum likelihood analysis based on combined LSU, ITS, SSU, <italic>tef</italic>1-α, <italic>rpb</italic>1, and <italic>rpb</italic>2 sequence data of taxa within <tp:taxon-name><tp:taxon-name-part taxon-name-part-type="family" reg="Ophiocordycipitaceae">Ophiocordycipitaceae</tp:taxon-name-part></tp:taxon-name> and <tp:taxon-name><tp:taxon-name-part taxon-name-part-type="family" reg="Polycephalomycetaceae">Polycephalomycetaceae</tp:taxon-name-part></tp:taxon-name>. <abbrev xmlns:xlink="http://www.w3.org/1999/xlink" xlink:title="Maximum likelihood" xlink:type="simple">ML</abbrev> bootstrap values equal to or greater than 70% and <abbrev xmlns:xlink="http://www.w3.org/1999/xlink" xlink:title="posterior probabilities" xlink:type="simple">PP</abbrev> values equal to or greater than 0.90 are given above each node. Type strains are denoted by T, and sequences generated in this study are shown in blue.</p></caption><graphic xmlns:xlink="http://www.w3.org/1999/xlink" xlink:href="mycokeys-134-047-g001.jpg" id="oo_1677076.jpg" position="float" orientation="portrait" xlink:type="simple"><uri content-type="original_file" xlink:type="simple">https://binary.pensoft.net/fig/1677076</uri></graphic></fig></tp:treatment-sec><ref-list><ref id="B4"><mixed-citation xmlns:xlink="http://www.w3.org/1999/xlink" xlink:type="simple">Araújo JPM, Lebert B, Vermeulen S, Brachmann A, Ohm R, Evans HC, Debekker C (2022) Masters of the manipulator: two new hypocrealean genera, <italic><tp:taxon-name><tp:taxon-name-part taxon-name-part-type="genus">Niveomyces</tp:taxon-name-part></tp:taxon-name> (<tp:taxon-name><tp:taxon-name-part taxon-name-part-type="family">Cordycipitaceae</tp:taxon-name-part></tp:taxon-name>)</italic> and <italic><tp:taxon-name><tp:taxon-name-part taxon-name-part-type="genus">Torrubiellomyces</tp:taxon-name-part></tp:taxon-name> (<tp:taxon-name><tp:taxon-name-part taxon-name-part-type="family">Ophiocordycipitaceae</tp:taxon-name-part></tp:taxon-name>)</italic>, parasitic on the zombie ant fungus <tp:taxon-name><tp:taxon-name-part taxon-name-part-type="genus">Ophiocordyceps</tp:taxon-name-part> <tp:taxon-name-part taxon-name-part-type="species">camponoti-floridani</tp:taxon-name-part></tp:taxon-name>. Persoonia-Molecular Phylogeny and Evolution of <tp:taxon-name><tp:taxon-name-part taxon-name-part-type="kingdom">Fungi</tp:taxon-name-part></tp:taxon-name> 49: 171–194. <ext-link xlink:href="10.3767/persoonia.2022.49.05" ext-link-type="doi" xlink:type="simple">https://doi.org/10.3767/persoonia.2022.49.05</ext-link></mixed-citation></ref></ref-list></tp:taxon-treatment>
