# Supplementary material for: Sorobiellomyces jilinensis gen. et sp. nov. (Polycephalomycetaceae) and Niveomyces pseudoalbus sp. nov. (Cordycipitaceae): Two hyperparasitic fungi associated with Ophiocordyceps
Source: MycoKeys. 2026 Jun 12;134:47–73. doi: 10.3897/mycokeys.134.194187 (PMC13282628; doi:10.3897/mycokeys.134.194187)
Supplement: XML Treatment for Ophiocordyceps [file mycokeys.134.194187-treatment3.xml]

<!DOCTYPE tp:taxon-treatment
  PUBLIC "-//TaxonX//DTD Taxonomic Treatment Publishing DTD v0 20100105//EN" "tax-treatment-NSO.dtd">
<tp:taxon-treatment xmlns:tp="http://www.plazi.org/taxpub"><tp:treatment-meta><kwd-group><label>Taxon classification</label><kwd>
                <named-content content-type="kingdom">Fungi</named-content>
              </kwd><kwd>
                <named-content content-type="class">Sordariomycetes</named-content>
              </kwd><kwd>
                <named-content content-type="family">Cordycipitaceae</named-content>
              </kwd></kwd-group><mixed-citation publication-type="journal"><person-group><name><surname>Zhang</surname><given-names>Xian</given-names></name><name><surname>Peng</surname><given-names>Xing-Can</given-names></name><name><surname>Mapook</surname><given-names>Ausana</given-names></name><name><surname>Hyde</surname><given-names>Kevin D.</given-names></name><name><surname>Wei</surname><given-names>De-Ping</given-names></name><name><surname>Liu</surname><given-names>Zheng-Hui</given-names></name><name><surname>Saichana</surname><given-names>Natsaran</given-names></name><name><surname>Wen</surname><given-names>Ting-Chi</given-names></name></person-group><article-title><italic><tp:taxon-name><tp:taxon-name-part taxon-name-part-type="genus" reg="Sorobiellomyces">Sorobiellomyces</tp:taxon-name-part> <tp:taxon-name-part taxon-name-part-type="species" reg="jilinensis">jilinensis</tp:taxon-name-part></tp:taxon-name></italic> gen. et sp. nov. (<italic><tp:taxon-name><tp:taxon-name-part taxon-name-part-type="family" reg="Polycephalomycetaceae">Polycephalomycetaceae</tp:taxon-name-part></tp:taxon-name></italic>) and <italic><tp:taxon-name><tp:taxon-name-part taxon-name-part-type="genus" reg="Niveomyces">Niveomyces</tp:taxon-name-part> <tp:taxon-name-part taxon-name-part-type="species" reg="pseudoalbus">pseudoalbus</tp:taxon-name-part></tp:taxon-name></italic> sp. nov. (<italic><tp:taxon-name><tp:taxon-name-part taxon-name-part-type="family" reg="Cordycipitaceae">Cordycipitaceae</tp:taxon-name-part></tp:taxon-name></italic>): Two hyperparasitic fungi associated with <italic><tp:taxon-name><tp:taxon-name-part taxon-name-part-type="genus" reg="Ophiocordyceps">Ophiocordyceps</tp:taxon-name-part></tp:taxon-name></italic></article-title><source>MycoKeys</source><day>12</day><month>06</month><year>2026</year><volume>134</volume><fpage>47</fpage><lpage>73</lpage><pub-id pub-id-type="doi">10.3897/mycokeys.134.194187</pub-id></mixed-citation></tp:treatment-meta><tp:nomenclature><tp:taxon-name><object-id xmlns:xlink="http://www.w3.org/1999/xlink" content-type="arpha" xlink:type="simple">4D7D677A-53FE-50CF-AEC9-61CCF3257DC2</object-id>
                    		<tp:taxon-name-part taxon-name-part-type="genus" reg="Ophiocordyceps">Ophiocordyceps</tp:taxon-name-part>
                    	
                    		<object-id xmlns:xlink="http://www.w3.org/1999/xlink" content-type="mycobank" xlink:type="simple">3598</object-id>
                    	</tp:taxon-name><tp:taxon-authority>Petch, Trans. Brit. Mycol. Soc. 16 (1): 74 (1931)</tp:taxon-authority></tp:nomenclature><tp:treatment-sec sec-type="Type"><title>Type.</title><p><italic><tp:taxon-name><tp:taxon-name-part taxon-name-part-type="genus" reg="Ophiocordyceps">Ophiocordyceps</tp:taxon-name-part> <tp:taxon-name-part taxon-name-part-type="species" reg="blattae">blattae</tp:taxon-name-part></tp:taxon-name></italic> (Petch) Petch, Trans. Br. mycol. Soc. 16(1): 74 (1931).</p></tp:treatment-sec><tp:treatment-sec sec-type="Description"><title>Description.</title><p>See <xref ref-type="bibr" rid="B75">Sung et al. (2007)</xref>.</p></tp:treatment-sec><tp:treatment-sec sec-type="Notes"><title>Notes.</title><p><italic><tp:taxon-name><tp:taxon-name-part taxon-name-part-type="genus" reg="Ophiocordyceps">Ophiocordyceps</tp:taxon-name-part></tp:taxon-name></italic> was established by <xref ref-type="bibr" rid="B62">Petch (1931)</xref> for species of <italic><tp:taxon-name><tp:taxon-name-part taxon-name-part-type="genus" reg="Cordyceps">Cordyceps</tp:taxon-name-part></tp:taxon-name></italic> bearing non-disarticulating ascospores, but it was subsequently treated as a subgenus by later authors (<xref ref-type="bibr" rid="B40">Kobayasi 1941</xref>; <xref ref-type="bibr" rid="B51">Mains 1958</xref>). The genus was revalidated and formally delimited through multigene phylogenetic analyses by <xref ref-type="bibr" rid="B75">Sung et al. (2007)</xref>, who also proposed <italic><tp:taxon-name><tp:taxon-name-part taxon-name-part-type="family" reg="Ophiocordycipitaceae">Ophiocordycipitaceae</tp:taxon-name-part></tp:taxon-name></italic>, with <italic><tp:taxon-name><tp:taxon-name-part taxon-name-part-type="genus" reg="Ophiocordyceps">Ophiocordyceps</tp:taxon-name-part></tp:taxon-name></italic> as the type genus. A comprehensive revision of <italic><tp:taxon-name><tp:taxon-name-part taxon-name-part-type="family" reg="Ophiocordycipitaceae">Ophiocordycipitaceae</tp:taxon-name-part></tp:taxon-name></italic> by <xref ref-type="bibr" rid="B65">Quandt et al. (2014)</xref> further refined the circumscription and phylogenetic placement of <italic><tp:taxon-name><tp:taxon-name-part taxon-name-part-type="genus" reg="Ophiocordyceps">Ophiocordyceps</tp:taxon-name-part></tp:taxon-name></italic> within <italic><tp:taxon-name><tp:taxon-name-part taxon-name-part-type="order" reg="Hypocreales">Hypocreales</tp:taxon-name-part></tp:taxon-name></italic>. Within this phylogenetic framework, the present study describes a new collection, <italic><tp:taxon-name><tp:taxon-name-part taxon-name-part-type="genus" reg="Ophiocordyceps">O.</tp:taxon-name-part> <tp:taxon-name-part taxon-name-part-type="species" reg="jilinensis">jilinensis</tp:taxon-name-part></tp:taxon-name></italic>, supported by multilocus phylogenetic data and distinctive morphological characters.</p></tp:treatment-sec><ref-list><ref id="B75"><mixed-citation xmlns:xlink="http://www.w3.org/1999/xlink" xlink:type="simple">Sung GH, Hywel-Jones NL, Sung J-M, Luangsa-Ard JJ, Shrestha B, Spatafora JW (2007) Phylogenetic classification of <italic><tp:taxon-name><tp:taxon-name-part taxon-name-part-type="genus">Cordyceps</tp:taxon-name-part></tp:taxon-name></italic> and the clavicipitaceous fungi. Studies in Mycology 57: 5–59. <ext-link xlink:href="10.3114/sim.2007.57.01" ext-link-type="doi" xlink:type="simple">https://doi.org/10.3114/sim.2007.57.01</ext-link></mixed-citation></ref><ref id="B62"><mixed-citation xmlns:xlink="http://www.w3.org/1999/xlink" xlink:type="simple">Petch T (1931) Notes on entomogenous fungi. Transactions of the British Mycological Society 16(1): 55–75. <ext-link xlink:href="10.1016/S0007-1536(31)80006-3" ext-link-type="doi" xlink:type="simple">https://doi.org/10.1016/S0007-1536(31)80006-3</ext-link></mixed-citation></ref><ref id="B40"><mixed-citation xmlns:xlink="http://www.w3.org/1999/xlink" xlink:type="simple">Kobayasi Y (1941) The genus <italic><tp:taxon-name><tp:taxon-name-part taxon-name-part-type="genus">Cordyceps</tp:taxon-name-part></tp:taxon-name></italic> and its allies. Science reports of the Tokyo Bunrika Daigaku. Section B 84: 53–260.</mixed-citation></ref><ref id="B51"><mixed-citation xmlns:xlink="http://www.w3.org/1999/xlink" xlink:type="simple">Mains EB (1958) North American entomogenous species of <tp:taxon-name><tp:taxon-name-part taxon-name-part-type="genus">Cordyceps</tp:taxon-name-part></tp:taxon-name>. Mycologia 50: 169–222. <ext-link xlink:href="10.1080/00275514.1958.12024722" ext-link-type="doi" xlink:type="simple">https://doi.org/10.1080/00275514.1958.12024722</ext-link></mixed-citation></ref><ref id="B65"><mixed-citation xmlns:xlink="http://www.w3.org/1999/xlink" xlink:type="simple">Quandt CA, Kepler RM, Gams W, Araújo JPM, Ban S, Evans HC, Hughes D, Humber R, Hywel-Jones N, Li ZZ, Luangsa-ard JJ, Rehner SA, Sanjuan T, Sato H, Shrestha B, Sung GH, Yao YJ, Zare R, Spatafora JW (2014) Phylogenetic-based nomenclatural proposals for <italic><tp:taxon-name><tp:taxon-name-part taxon-name-part-type="family">Ophiocordycipitaceae</tp:taxon-name-part></tp:taxon-name> (<tp:taxon-name><tp:taxon-name-part taxon-name-part-type="order">Hypocreales</tp:taxon-name-part></tp:taxon-name>)</italic> with new combinations in <italic><tp:taxon-name><tp:taxon-name-part taxon-name-part-type="genus">Tolypocladium</tp:taxon-name-part></tp:taxon-name></italic>. IMA Fungus 5: 121–134. <ext-link xlink:href="10.5598/imafungus.2014.05.01.12" ext-link-type="doi" xlink:type="simple">https://doi.org/10.5598/imafungus.2014.05.01.12</ext-link></mixed-citation></ref></ref-list></tp:taxon-treatment>
