# Supplementary material for: Sorobiellomyces jilinensis gen. et sp. nov. (Polycephalomycetaceae) and Niveomyces pseudoalbus sp. nov. (Cordycipitaceae): Two hyperparasitic fungi associated with Ophiocordyceps
Source: MycoKeys. 2026 Jun 12;134:47–73. doi: 10.3897/mycokeys.134.194187 (PMC13282628; doi:10.3897/mycokeys.134.194187)
Supplement: XML Treatment for Ophiocordyceps jilinensis [file mycokeys.134.194187-treatment4.xml]

<!DOCTYPE tp:taxon-treatment
  PUBLIC "-//TaxonX//DTD Taxonomic Treatment Publishing DTD v0 20100105//EN" "tax-treatment-NSO.dtd">
<tp:taxon-treatment xmlns:tp="http://www.plazi.org/taxpub"><tp:treatment-meta><kwd-group><label>Taxon classification</label><kwd>
                <named-content content-type="kingdom">Fungi</named-content>
              </kwd><kwd>
                <named-content content-type="class">Sordariomycetes</named-content>
              </kwd><kwd>
                <named-content content-type="family">Cordycipitaceae</named-content>
              </kwd></kwd-group><mixed-citation publication-type="journal"><person-group><name><surname>Zhang</surname><given-names>Xian</given-names></name><name><surname>Peng</surname><given-names>Xing-Can</given-names></name><name><surname>Mapook</surname><given-names>Ausana</given-names></name><name><surname>Hyde</surname><given-names>Kevin D.</given-names></name><name><surname>Wei</surname><given-names>De-Ping</given-names></name><name><surname>Liu</surname><given-names>Zheng-Hui</given-names></name><name><surname>Saichana</surname><given-names>Natsaran</given-names></name><name><surname>Wen</surname><given-names>Ting-Chi</given-names></name></person-group><article-title><italic><tp:taxon-name><tp:taxon-name-part taxon-name-part-type="genus" reg="Sorobiellomyces">Sorobiellomyces</tp:taxon-name-part> <tp:taxon-name-part taxon-name-part-type="species" reg="jilinensis">jilinensis</tp:taxon-name-part></tp:taxon-name></italic> gen. et sp. nov. (<italic><tp:taxon-name><tp:taxon-name-part taxon-name-part-type="family" reg="Polycephalomycetaceae">Polycephalomycetaceae</tp:taxon-name-part></tp:taxon-name></italic>) and <italic><tp:taxon-name><tp:taxon-name-part taxon-name-part-type="genus" reg="Niveomyces">Niveomyces</tp:taxon-name-part> <tp:taxon-name-part taxon-name-part-type="species" reg="pseudoalbus">pseudoalbus</tp:taxon-name-part></tp:taxon-name></italic> sp. nov. (<italic><tp:taxon-name><tp:taxon-name-part taxon-name-part-type="family" reg="Cordycipitaceae">Cordycipitaceae</tp:taxon-name-part></tp:taxon-name></italic>): Two hyperparasitic fungi associated with <italic><tp:taxon-name><tp:taxon-name-part taxon-name-part-type="genus" reg="Ophiocordyceps">Ophiocordyceps</tp:taxon-name-part></tp:taxon-name></italic></article-title><source>MycoKeys</source><day>12</day><month>06</month><year>2026</year><volume>134</volume><fpage>47</fpage><lpage>73</lpage><pub-id pub-id-type="doi">10.3897/mycokeys.134.194187</pub-id></mixed-citation></tp:treatment-meta><tp:nomenclature><tp:taxon-name><object-id xmlns:xlink="http://www.w3.org/1999/xlink" content-type="arpha" xlink:type="simple">74FA7FA4-C828-5DE1-A911-045DEA3583CF</object-id>
                    		<tp:taxon-name-part taxon-name-part-type="genus" reg="Ophiocordyceps">Ophiocordyceps</tp:taxon-name-part> <tp:taxon-name-part taxon-name-part-type="species" reg="jilinensis">jilinensis</tp:taxon-name-part>
                    	
                    		<object-id xmlns:xlink="http://www.w3.org/1999/xlink" xlink:type="simple">Index Fungorum: IF903017</object-id>
                    		<object-id xmlns:xlink="http://www.w3.org/1999/xlink" xlink:type="simple">Facesoffungi Number: FoF16977</object-id>
                    	</tp:taxon-name><tp:taxon-authority>Y.P. Xiao &amp; Y. Yang, in Cao et al., Fungal Diversity 132: 489 (2025)</tp:taxon-authority><xref ref-type="fig" rid="F4">Fig. 4</xref></tp:nomenclature><tp:treatment-sec sec-type="Description"><title>Description.</title><p>Parasitic on adult <tp:taxon-name><tp:taxon-name-part taxon-name-part-type="order" reg="Orthoptera">Orthoptera</tp:taxon-name-part></tp:taxon-name>. <bold><italic>Sexual morph</italic></bold>: Undetermined. <bold><italic>Asexual morph</italic></bold>: Hyphomycetous. Hyphae hyaline, septate, with warts. Phialides monophialidic arise laterally or terminally from the hyphae. Phialides 22.3–29.0 × 1–4.5 µm (x̄ = 26.3 × 2.4 µm, <italic>n</italic> = 30), with swollen base and slender neck, hyaline, cylindrical, and bear small warts. Conidia hyaline, smooth, ellipsoid to lemon shaped, arising from the apex of the neck singly, 4.5–7.1 × 4–5.1 μm (x̄ = 6.2 × 4.5 μm, <italic>n</italic> = 30), each enclosed within a mucous sheath.</p><fig id="F4" position="float" orientation="portrait"><object-id xmlns:xlink="http://www.w3.org/1999/xlink" content-type="doi" xlink:type="simple">10.3897/mycokeys.134.194187.figure4</object-id><object-id xmlns:xlink="http://www.w3.org/1999/xlink" content-type="arpha" xlink:type="simple">034F3C7F-754E-5A3C-B447-0F3780DD00BC</object-id><label>Figure 4.</label><caption><p><italic><tp:taxon-name><tp:taxon-name-part taxon-name-part-type="genus" reg="Ophiocordyceps">Ophiocordyceps</tp:taxon-name-part> <tp:taxon-name-part taxon-name-part-type="species" reg="jilinensis">jilinensis</tp:taxon-name-part></tp:taxon-name></italic> (<abbrev xmlns:xlink="http://www.w3.org/1999/xlink" content-type="institution" xlink:title="Kunming Institute of Botany, Chinese Academy of Sciences" xlink:type="simple">HKAS</abbrev> 149968). <bold>A</bold>. Habitat of <italic><tp:taxon-name><tp:taxon-name-part taxon-name-part-type="genus" reg="Ophiocordyceps">O.</tp:taxon-name-part> <tp:taxon-name-part taxon-name-part-type="species" reg="jilinensis">jilinensis</tp:taxon-name-part></tp:taxon-name></italic>; <bold>B, C</bold>. Overview of <italic><tp:taxon-name><tp:taxon-name-part taxon-name-part-type="genus" reg="Ophiocordyceps">O.</tp:taxon-name-part> <tp:taxon-name-part taxon-name-part-type="species" reg="jilinensis">jilinensis</tp:taxon-name-part></tp:taxon-name></italic>; <bold>D</bold>. Cluster of phialides; <bold>E, F</bold>. Phialides; <bold>G</bold>. Phialides with conidia; <bold>H, I</bold>. Conidia. Scale bars: 10 µm (<bold>D–G</bold>); 5 µm (<bold>H, I</bold>).</p></caption><graphic xmlns:xlink="http://www.w3.org/1999/xlink" xlink:href="mycokeys-134-047-g004.jpg" id="oo_1677079.jpg" position="float" orientation="portrait" xlink:type="simple"><uri content-type="original_file" xlink:type="simple">https://binary.pensoft.net/fig/1677079</uri></graphic></fig></tp:treatment-sec><tp:treatment-sec sec-type="Habitat"><title>Habitat.</title><p>Adult <tp:taxon-name><tp:taxon-name-part taxon-name-part-type="order" reg="Orthoptera">Orthoptera</tp:taxon-name-part></tp:taxon-name> on the branches.</p></tp:treatment-sec><tp:treatment-sec sec-type="Additional material examined"><title>Additional material examined.</title><p><bold>China</bold> • Jilin Province: Baishan City, Fusong County, Lushuihe Village, <named-content xmlns:xlink="http://www.w3.org/1999/xlink" content-type="dwc:verbatimCoordinates" xlink:type="simple">42°33'N, 127°54'E</named-content>, alt. 774 m, on adult <tp:taxon-name><tp:taxon-name-part taxon-name-part-type="order" reg="Orthoptera">Orthoptera</tp:taxon-name-part></tp:taxon-name>, 19 August 2024, Xian Zhang, H51 (<abbrev xmlns:xlink="http://www.w3.org/1999/xlink" content-type="institution" xlink:title="Kunming Institute of Botany, Chinese Academy of Sciences" xlink:type="simple">HKAS</abbrev> 149968).</p></tp:treatment-sec><tp:treatment-sec sec-type="Notes"><title>Notes.</title><p>Based on a phylogenetic analysis of concatenated ITS, SSU, LSU, <italic>tef</italic>1-α, <italic>rpb</italic>1, and <italic>rpb</italic>2 sequences, sample <abbrev xmlns:xlink="http://www.w3.org/1999/xlink" content-type="institution" xlink:title="Kunming Institute of Botany, Chinese Academy of Sciences" xlink:type="simple">HKAS</abbrev> 149968 grouped in a clade with the type species of <italic><tp:taxon-name><tp:taxon-name-part taxon-name-part-type="genus" reg="Ophiocordyceps">Ophiocordyceps</tp:taxon-name-part> <tp:taxon-name-part taxon-name-part-type="species" reg="jilinensis">jilinensis</tp:taxon-name-part></tp:taxon-name></italic> (JL2421), with strong statistical support (100% <abbrev xmlns:xlink="http://www.w3.org/1999/xlink" xlink:title="Maximum likelihood" xlink:type="simple">ML</abbrev>/1.00 <abbrev xmlns:xlink="http://www.w3.org/1999/xlink" xlink:title="posterior probabilities" xlink:type="simple">PP</abbrev>; Fig. <xref ref-type="fig" rid="F1">1</xref>). Morphologically, phialides in <italic><tp:taxon-name><tp:taxon-name-part taxon-name-part-type="genus" reg="Ophiocordyceps">Ophiocordyceps</tp:taxon-name-part> <tp:taxon-name-part taxon-name-part-type="species" reg="jilinensis">jilinensis</tp:taxon-name-part></tp:taxon-name></italic> (JL2421) are variable, comprising both monophialidic and polyphialidic forms (<xref ref-type="bibr" rid="B12">Cao et al. 2025</xref>), whereas sample <abbrev xmlns:xlink="http://www.w3.org/1999/xlink" content-type="institution" xlink:title="Kunming Institute of Botany, Chinese Academy of Sciences" xlink:type="simple">HKAS</abbrev> 149968 was observed to possess only monophialidic phialides. This difference is interpreted as intraspecific variation and does not contradict the molecular evidence.</p></tp:treatment-sec><tp:treatment-sec><!--Section generated to contain objects referenced in tp:taxon-treatment.--><fig id="F1" position="float" orientation="portrait"><object-id xmlns:xlink="http://www.w3.org/1999/xlink" content-type="doi" xlink:type="simple">10.3897/mycokeys.134.194187.figure1</object-id><object-id xmlns:xlink="http://www.w3.org/1999/xlink" content-type="arpha" xlink:type="simple">64A7C44D-2548-5486-A3C2-B557ABD8BCBE</object-id><label>Figure 1.</label><caption><p>Phylogram generated from maximum likelihood analysis based on combined LSU, ITS, SSU, <italic>tef</italic>1-α, <italic>rpb</italic>1, and <italic>rpb</italic>2 sequence data of taxa within <tp:taxon-name><tp:taxon-name-part taxon-name-part-type="family" reg="Ophiocordycipitaceae">Ophiocordycipitaceae</tp:taxon-name-part></tp:taxon-name> and <tp:taxon-name><tp:taxon-name-part taxon-name-part-type="family" reg="Polycephalomycetaceae">Polycephalomycetaceae</tp:taxon-name-part></tp:taxon-name>. <abbrev xmlns:xlink="http://www.w3.org/1999/xlink" xlink:title="Maximum likelihood" xlink:type="simple">ML</abbrev> bootstrap values equal to or greater than 70% and <abbrev xmlns:xlink="http://www.w3.org/1999/xlink" xlink:title="posterior probabilities" xlink:type="simple">PP</abbrev> values equal to or greater than 0.90 are given above each node. Type strains are denoted by T, and sequences generated in this study are shown in blue.</p></caption><graphic xmlns:xlink="http://www.w3.org/1999/xlink" xlink:href="mycokeys-134-047-g001.jpg" id="oo_1677076.jpg" position="float" orientation="portrait" xlink:type="simple"><uri content-type="original_file" xlink:type="simple">https://binary.pensoft.net/fig/1677076</uri></graphic></fig></tp:treatment-sec><ref-list><ref id="B12"><mixed-citation xmlns:xlink="http://www.w3.org/1999/xlink" xlink:type="simple">Cao B, Phurbu D, Ralaiveloarisoa A, Liimatainen K, Niskanen T, Ramírez-Cruz V, Bradshaw AJ, Dentinger BTM, Ramírez-Guillén F, Cortés-Pérez A, Guzmán-Dávalos L, Villalobos-Arámbula AR, Castro-Jauregui O, da Silva PS, Day R, Davoodian N, Lebel T, Castellano M, May TW, Toome M, Vasey J, Hofer K, Thangavel R, Braithwaite M, Braithwaite L, Dutta AK, Chattopadhyay P, Roy N, Tanti B, Biswas PR, Arumugam E, Kezo K, Kaliyaperumal M, Murugadoss R, Ji JX, Kakishima M, Cooper J, Nuytinck J, Luo ZL, Wang WP, Zhang X, Wen TC, Jia AL, Fan XL, Jiang N, Jiao N, Zhang Y, Manawasinghe IS, Li H, Xiong YR, Zhou T, Tan QL, Hoshino T, Lagaet P, De Lange R, Verbeken A, Tondeleir L, Manz C, Hampe F, Zhao CL, Yang Y, Zhang GQ, Dai DQ, Tomšovský M, Denchev TT, Denchev CM, Léveillé-Bourret É, Kemler M, Chen YP, Maharachchikumbura SSN, Feng ZX, Wang L, Wang QM, Wan SP, Yu FQ, Liu JK, Du HZ, Wu N, Hu HL, Su JY, Wang ZH, Hu YP, Yu H, Wang J, Yang YH, Dong W, Shu YX, Zhao HJ, Wang CQ, Xia WX, Liao CF, Doilom M, Li GJ, Suwannarach N, Senwanna C, Gafforov Y, Flakus A, Suchan T, Plata O, Rodriguez-Flakus P, Tamang J, Acharya K, Yang HD, Jayawardena RS, Tiendrebeogo A, Decock C, Somda I, Legrève A, Yang Y, Xiao YP, Zhou XZ, Li JX, Thongklang N, Han XX, Yang WQ, Wang SH, He MQ, Hyde KD, Zhao RL (2025) Fungal diversity notes 1919–2016: Taxonomic and phylogenetic contributions to fungal taxa. Fungal Diversity 132: 425–651. <ext-link xlink:href="10.1007/s13225-025-00556-z" ext-link-type="doi" xlink:type="simple">https://doi.org/10.1007/s13225-025-00556-z</ext-link></mixed-citation></ref></ref-list></tp:taxon-treatment>
