# Supplementary material for: Sorobiellomyces jilinensis gen. et sp. nov. (Polycephalomycetaceae) and Niveomyces pseudoalbus sp. nov. (Cordycipitaceae): Two hyperparasitic fungi associated with Ophiocordyceps
Source: MycoKeys. 2026 Jun 12;134:47–73. doi: 10.3897/mycokeys.134.194187 (PMC13282628; doi:10.3897/mycokeys.134.194187)
Supplement: XML Treatment for Niveomyces [file mycokeys.134.194187-treatment5.xml]

<!DOCTYPE tp:taxon-treatment
  PUBLIC "-//TaxonX//DTD Taxonomic Treatment Publishing DTD v0 20100105//EN" "tax-treatment-NSO.dtd">
<tp:taxon-treatment xmlns:tp="http://www.plazi.org/taxpub"><tp:treatment-meta><kwd-group><label>Taxon classification</label><kwd>
                <named-content content-type="kingdom">Fungi</named-content>
              </kwd><kwd>
                <named-content content-type="class">Sordariomycetes</named-content>
              </kwd><kwd>
                <named-content content-type="family">Cordycipitaceae</named-content>
              </kwd></kwd-group><mixed-citation publication-type="journal"><person-group><name><surname>Zhang</surname><given-names>Xian</given-names></name><name><surname>Peng</surname><given-names>Xing-Can</given-names></name><name><surname>Mapook</surname><given-names>Ausana</given-names></name><name><surname>Hyde</surname><given-names>Kevin D.</given-names></name><name><surname>Wei</surname><given-names>De-Ping</given-names></name><name><surname>Liu</surname><given-names>Zheng-Hui</given-names></name><name><surname>Saichana</surname><given-names>Natsaran</given-names></name><name><surname>Wen</surname><given-names>Ting-Chi</given-names></name></person-group><article-title><italic><tp:taxon-name><tp:taxon-name-part taxon-name-part-type="genus" reg="Sorobiellomyces">Sorobiellomyces</tp:taxon-name-part> <tp:taxon-name-part taxon-name-part-type="species" reg="jilinensis">jilinensis</tp:taxon-name-part></tp:taxon-name></italic> gen. et sp. nov. (<italic><tp:taxon-name><tp:taxon-name-part taxon-name-part-type="family" reg="Polycephalomycetaceae">Polycephalomycetaceae</tp:taxon-name-part></tp:taxon-name></italic>) and <italic><tp:taxon-name><tp:taxon-name-part taxon-name-part-type="genus" reg="Niveomyces">Niveomyces</tp:taxon-name-part> <tp:taxon-name-part taxon-name-part-type="species" reg="pseudoalbus">pseudoalbus</tp:taxon-name-part></tp:taxon-name></italic> sp. nov. (<italic><tp:taxon-name><tp:taxon-name-part taxon-name-part-type="family" reg="Cordycipitaceae">Cordycipitaceae</tp:taxon-name-part></tp:taxon-name></italic>): Two hyperparasitic fungi associated with <italic><tp:taxon-name><tp:taxon-name-part taxon-name-part-type="genus" reg="Ophiocordyceps">Ophiocordyceps</tp:taxon-name-part></tp:taxon-name></italic></article-title><source>MycoKeys</source><day>12</day><month>06</month><year>2026</year><volume>134</volume><fpage>47</fpage><lpage>73</lpage><pub-id pub-id-type="doi">10.3897/mycokeys.134.194187</pub-id></mixed-citation></tp:treatment-meta><tp:nomenclature><tp:taxon-name><object-id xmlns:xlink="http://www.w3.org/1999/xlink" content-type="arpha" xlink:type="simple">964BC0C7-2605-50E3-9F55-EAE90EADB66C</object-id>
                    		<tp:taxon-name-part taxon-name-part-type="genus" reg="Niveomyces">Niveomyces</tp:taxon-name-part>
                    	
                    		<object-id xmlns:xlink="http://www.w3.org/1999/xlink" content-type="mycobank" xlink:type="simple">839229</object-id>
                    	</tp:taxon-name><tp:taxon-authority>J.P.M. Araújo &amp; de Bekker, Persoonia 49: 186 (2022)</tp:taxon-authority></tp:nomenclature><tp:treatment-sec sec-type="Type"><title>Type.</title><p><italic><tp:taxon-name><tp:taxon-name-part taxon-name-part-type="genus" reg="Niveomyces">Niveomyces</tp:taxon-name-part> <tp:taxon-name-part taxon-name-part-type="species" reg="coronatus">coronatus</tp:taxon-name-part></tp:taxon-name></italic> J.P.M. Araújo &amp; de Bekker, Persoonia 49: 188 (2022).</p></tp:treatment-sec><tp:treatment-sec sec-type="Description"><title>Description.</title><p>Parasitic on <italic><tp:taxon-name><tp:taxon-name-part taxon-name-part-type="genus" reg="Ophiocordyceps">Ophiocordyceps</tp:taxon-name-part></tp:taxon-name></italic> sp. <bold><italic>Sexual morph</italic></bold>: Undetermined. <bold><italic>Asexual morph</italic></bold>: <italic><tp:taxon-name><tp:taxon-name-part taxon-name-part-type="genus" reg="Niveomyces">Niveomyces</tp:taxon-name-part></tp:taxon-name></italic> species are characterized by white to pale yellow, cottony to velvety mycelium that typically covers the host. The synnemata are enveloped by a hymenium-like layer of densely arranged conidiogenous cells, which are polyblastic, cylindrical to elongated, sometimes irregular or capitate, and bear multiple crowded denticles on the apical region, forming a distinctive crown-like apex. Conidia are produced singly on the denticles and are hyaline, smooth-walled, aseptate, and varying from globose or ovoid to ellipsoidal or cylindrical depending on the species.</p></tp:treatment-sec><tp:treatment-sec sec-type="Notes"><title>Notes.</title><p>Species of <italic><tp:taxon-name><tp:taxon-name-part taxon-name-part-type="genus" reg="Niveomyces">Niveomyces</tp:taxon-name-part></tp:taxon-name></italic> share highly similar morphological characteristics, particularly in their conidiogenous cells, which bear multiple denticles along the phialides and form a crown-like apex, producing conidia singly (<xref ref-type="bibr" rid="B4">Araújo et al. 2022</xref>; <xref ref-type="bibr" rid="B41">Kobmoo et al. 2023</xref>). Their distinctions lie mainly in conidial size and shape, which remain the primary diagnostic characters separating species within the genus (<xref ref-type="bibr" rid="B41">Kobmoo et al. 2023</xref>). In this study, one new species, <italic><tp:taxon-name><tp:taxon-name-part taxon-name-part-type="genus" reg="Niveomyces">Niveomyces</tp:taxon-name-part> <tp:taxon-name-part taxon-name-part-type="species" reg="pseudoalbus">pseudoalbus</tp:taxon-name-part></tp:taxon-name></italic>, is introduced, supported by both phylogenetic evidence and detailed morphological observations.</p></tp:treatment-sec><ref-list><ref id="B4"><mixed-citation xmlns:xlink="http://www.w3.org/1999/xlink" xlink:type="simple">Araújo JPM, Lebert B, Vermeulen S, Brachmann A, Ohm R, Evans HC, Debekker C (2022) Masters of the manipulator: two new hypocrealean genera, <italic><tp:taxon-name><tp:taxon-name-part taxon-name-part-type="genus">Niveomyces</tp:taxon-name-part></tp:taxon-name> (<tp:taxon-name><tp:taxon-name-part taxon-name-part-type="family">Cordycipitaceae</tp:taxon-name-part></tp:taxon-name>)</italic> and <italic><tp:taxon-name><tp:taxon-name-part taxon-name-part-type="genus">Torrubiellomyces</tp:taxon-name-part></tp:taxon-name> (<tp:taxon-name><tp:taxon-name-part taxon-name-part-type="family">Ophiocordycipitaceae</tp:taxon-name-part></tp:taxon-name>)</italic>, parasitic on the zombie ant fungus <tp:taxon-name><tp:taxon-name-part taxon-name-part-type="genus">Ophiocordyceps</tp:taxon-name-part> <tp:taxon-name-part taxon-name-part-type="species">camponoti-floridani</tp:taxon-name-part></tp:taxon-name>. Persoonia-Molecular Phylogeny and Evolution of <tp:taxon-name><tp:taxon-name-part taxon-name-part-type="kingdom">Fungi</tp:taxon-name-part></tp:taxon-name> 49: 171–194. <ext-link xlink:href="10.3767/persoonia.2022.49.05" ext-link-type="doi" xlink:type="simple">https://doi.org/10.3767/persoonia.2022.49.05</ext-link></mixed-citation></ref><ref id="B41"><mixed-citation xmlns:xlink="http://www.w3.org/1999/xlink" xlink:type="simple">Kobmoo N, Tasanathai K, Araújo JPM, Noisripoom W, Thanakitpipattana D, Mongkolsamrit S, Himaman W, Houbraken J, Luangsa-Ard JJ (2023) New mycoparasitic species in the genera <italic><tp:taxon-name><tp:taxon-name-part taxon-name-part-type="genus">Niveomyces</tp:taxon-name-part></tp:taxon-name></italic> and <italic><tp:taxon-name><tp:taxon-name-part taxon-name-part-type="genus">Pseudoniveomyces</tp:taxon-name-part></tp:taxon-name></italic> gen. nov. (<italic><tp:taxon-name><tp:taxon-name-part taxon-name-part-type="order">Hypocreales</tp:taxon-name-part></tp:taxon-name></italic>: <italic><tp:taxon-name><tp:taxon-name-part taxon-name-part-type="family">Cordycipitaceae</tp:taxon-name-part></tp:taxon-name></italic>), with sporothrix-like asexual morphs, from Thailand. Fungal Systematics and Evolution 12(1): 91–110. <ext-link xlink:href="10.3114/fuse.2023.12.07" ext-link-type="doi" xlink:type="simple">https://doi.org/10.3114/fuse.2023.12.07</ext-link></mixed-citation></ref></ref-list></tp:taxon-treatment>
