# Supplementary material for: Sorobiellomyces jilinensis gen. et sp. nov. (Polycephalomycetaceae) and Niveomyces pseudoalbus sp. nov. (Cordycipitaceae): Two hyperparasitic fungi associated with Ophiocordyceps
Source: MycoKeys. 2026 Jun 12;134:47–73. doi: 10.3897/mycokeys.134.194187 (PMC13282628; doi:10.3897/mycokeys.134.194187)
Supplement: XML Treatment for Niveomyces pseudoalbus [file mycokeys.134.194187-treatment6.xml]

<!DOCTYPE tp:taxon-treatment
  PUBLIC "-//TaxonX//DTD Taxonomic Treatment Publishing DTD v0 20100105//EN" "tax-treatment-NSO.dtd">
<tp:taxon-treatment xmlns:tp="http://www.plazi.org/taxpub"><tp:treatment-meta><kwd-group><label>Taxon classification</label><kwd>
                <named-content content-type="kingdom">Fungi</named-content>
              </kwd><kwd>
                <named-content content-type="class">Sordariomycetes</named-content>
              </kwd><kwd>
                <named-content content-type="family">Cordycipitaceae</named-content>
              </kwd></kwd-group><mixed-citation publication-type="journal"><person-group><name><surname>Zhang</surname><given-names>Xian</given-names></name><name><surname>Peng</surname><given-names>Xing-Can</given-names></name><name><surname>Mapook</surname><given-names>Ausana</given-names></name><name><surname>Hyde</surname><given-names>Kevin D.</given-names></name><name><surname>Wei</surname><given-names>De-Ping</given-names></name><name><surname>Liu</surname><given-names>Zheng-Hui</given-names></name><name><surname>Saichana</surname><given-names>Natsaran</given-names></name><name><surname>Wen</surname><given-names>Ting-Chi</given-names></name></person-group><article-title><italic><tp:taxon-name><tp:taxon-name-part taxon-name-part-type="genus" reg="Sorobiellomyces">Sorobiellomyces</tp:taxon-name-part> <tp:taxon-name-part taxon-name-part-type="species" reg="jilinensis">jilinensis</tp:taxon-name-part></tp:taxon-name></italic> gen. et sp. nov. (<italic><tp:taxon-name><tp:taxon-name-part taxon-name-part-type="family" reg="Polycephalomycetaceae">Polycephalomycetaceae</tp:taxon-name-part></tp:taxon-name></italic>) and <italic><tp:taxon-name><tp:taxon-name-part taxon-name-part-type="genus" reg="Niveomyces">Niveomyces</tp:taxon-name-part> <tp:taxon-name-part taxon-name-part-type="species" reg="pseudoalbus">pseudoalbus</tp:taxon-name-part></tp:taxon-name></italic> sp. nov. (<italic><tp:taxon-name><tp:taxon-name-part taxon-name-part-type="family" reg="Cordycipitaceae">Cordycipitaceae</tp:taxon-name-part></tp:taxon-name></italic>): Two hyperparasitic fungi associated with <italic><tp:taxon-name><tp:taxon-name-part taxon-name-part-type="genus" reg="Ophiocordyceps">Ophiocordyceps</tp:taxon-name-part></tp:taxon-name></italic></article-title><source>MycoKeys</source><day>12</day><month>06</month><year>2026</year><volume>134</volume><fpage>47</fpage><lpage>73</lpage><pub-id pub-id-type="doi">10.3897/mycokeys.134.194187</pub-id></mixed-citation></tp:treatment-meta><tp:nomenclature><tp:taxon-name><object-id xmlns:xlink="http://www.w3.org/1999/xlink" content-type="arpha" xlink:type="simple">9C90C5EA-17FE-5378-AC0C-765A569F95F9</object-id>
                    		<tp:taxon-name-part taxon-name-part-type="genus" reg="Niveomyces">Niveomyces</tp:taxon-name-part> <tp:taxon-name-part taxon-name-part-type="species" reg="pseudoalbus">pseudoalbus</tp:taxon-name-part>
                    	
                    		<object-id xmlns:xlink="http://www.w3.org/1999/xlink" xlink:type="simple">Index Fungorum: IF904849</object-id>
                    	</tp:taxon-name><tp:taxon-authority>X. Zhang, T.C. Wen &amp; K.D. Hyde</tp:taxon-authority><tp:taxon-status xmlns:xlink="http://www.w3.org/1999/xlink" xlink:type="simple">sp. nov.</tp:taxon-status><xref ref-type="fig" rid="F5">Fig. 5</xref></tp:nomenclature><tp:treatment-sec sec-type="Etymology"><title>Etymology.</title><p>Reference to its close morphological resemblance to, but distinction from, its sister species <italic><tp:taxon-name><tp:taxon-name-part taxon-name-part-type="genus" reg="Niveomyces">Niveomyces</tp:taxon-name-part> <tp:taxon-name-part taxon-name-part-type="species" reg="albus">albus</tp:taxon-name-part></tp:taxon-name></italic>.</p><fig id="F5" position="float" orientation="portrait"><object-id xmlns:xlink="http://www.w3.org/1999/xlink" content-type="doi" xlink:type="simple">10.3897/mycokeys.134.194187.figure5</object-id><object-id xmlns:xlink="http://www.w3.org/1999/xlink" content-type="arpha" xlink:type="simple">E999EAEE-2F7A-57CD-8EB1-DA978ACEE3FB</object-id><label>Figure 5.</label><caption><p><italic><tp:taxon-name><tp:taxon-name-part taxon-name-part-type="genus" reg="Niveomyces">Niveomyces</tp:taxon-name-part> <tp:taxon-name-part taxon-name-part-type="species" reg="pseudoalbus">pseudoalbus</tp:taxon-name-part></tp:taxon-name></italic> (<abbrev xmlns:xlink="http://www.w3.org/1999/xlink" content-type="institution" xlink:title="Kunming Institute of Botany, Chinese Academy of Sciences" xlink:type="simple">HKAS</abbrev> 152706, holotype). <bold>A</bold>. Habitat of <italic><tp:taxon-name><tp:taxon-name-part taxon-name-part-type="genus" reg="Niveomyces">N.</tp:taxon-name-part> <tp:taxon-name-part taxon-name-part-type="species" reg="pseudoalbus">pseudoalbus</tp:taxon-name-part></tp:taxon-name></italic>; <bold>B</bold>. Overview of <italic><tp:taxon-name><tp:taxon-name-part taxon-name-part-type="genus" reg="Niveomyces">N.</tp:taxon-name-part> <tp:taxon-name-part taxon-name-part-type="species" reg="pseudoalbus">pseudoalbus</tp:taxon-name-part></tp:taxon-name></italic>; <bold>C</bold>. Host; <bold>D</bold>. Conidiogenous cells; <bold>E–G</bold>. Conidiogenous cells with characteristic denticles; <bold>H, I</bold>. Conidia. Scale bars: 0.5 cm (<bold>C</bold>); 50 µm (<bold>D</bold>); 20 µm (<bold>E–H</bold>); 10 µm (<bold>I</bold>).</p></caption><graphic xmlns:xlink="http://www.w3.org/1999/xlink" xlink:href="mycokeys-134-047-g005.jpg" id="oo_1677080.jpg" position="float" orientation="portrait" xlink:type="simple"><uri content-type="original_file" xlink:type="simple">https://binary.pensoft.net/fig/1677080</uri></graphic></fig></tp:treatment-sec><tp:treatment-sec sec-type="Holotype"><title>Holotype.</title><p><bold>China</bold> • Yunnan Province: Tengchong City, Houqiao Town, <named-content xmlns:xlink="http://www.w3.org/1999/xlink" content-type="dwc:verbatimCoordinates" xlink:type="simple">25°11'22.59"N, 98°15'53.24"E</named-content>, alt. 2148 m, 18 October 2024, Xian Zhang, HQLSP1 (<abbrev xmlns:xlink="http://www.w3.org/1999/xlink" content-type="institution" xlink:title="Kunming Institute of Botany, Chinese Academy of Sciences" xlink:type="simple">HKAS</abbrev> 125706, holotype).</p></tp:treatment-sec><tp:treatment-sec sec-type="Description"><title>Description.</title><p>The host is enveloped by dense, white, cottony mycelium that covers the stromata of <italic><tp:taxon-name><tp:taxon-name-part taxon-name-part-type="genus" reg="Ophiocordyceps">Ophiocordyceps</tp:taxon-name-part> <tp:taxon-name-part taxon-name-part-type="species" reg="dipterigena">dipterigena</tp:taxon-name-part></tp:taxon-name></italic> sensu lato. <bold><italic>Sexual morph</italic></bold>: undetermined. <bold><italic>Asexual morph</italic></bold>: Hyphae are septate, hyaline, smooth-walled, and irregularly branched. Conidiophores are cylindrical, septate, simple, and either dichotomously or irregularly branched, with considerable variation in length. Conidiogenous cells arise directly from the hyphae, cylindrical, measuring 12.3–65.7 × 2–3.2 μm (x̄ = 33.2 × 2.5 μm, <italic>n</italic> = 20), and bear an irregular, geniculate rachis. Conidia are produced singly on denticles, oval to ellipsoidal with an apiculus, hyaline, smooth-walled, aseptate, and measuring 6.4–10.4 × 1.8–3.4 μm (x̄ = 7.6 × 2.7 μm, <italic>n</italic> = 40).</p></tp:treatment-sec><tp:treatment-sec sec-type="Habitat"><title>Habitat.</title><p>The <italic><tp:taxon-name><tp:taxon-name-part taxon-name-part-type="genus" reg="Ophiocordyceps">Ophiocordyceps</tp:taxon-name-part> <tp:taxon-name-part taxon-name-part-type="species" reg="dipterigena">dipterigena</tp:taxon-name-part></tp:taxon-name></italic> sensu lato on the abaxial surface of leaves.</p></tp:treatment-sec><tp:treatment-sec sec-type="Additional material examined"><title>Additional material examined.</title><p><bold>China</bold> • Yunnan Province: Tengchong City, Houqiao Town, <named-content xmlns:xlink="http://www.w3.org/1999/xlink" content-type="dwc:verbatimCoordinates" xlink:type="simple">25°11'22.59"N, 98°15'53.24"E</named-content>, alt. 2148 m, on <italic><tp:taxon-name><tp:taxon-name-part taxon-name-part-type="genus" reg="Ophiocordyceps">Ophiocordyceps</tp:taxon-name-part> <tp:taxon-name-part taxon-name-part-type="species" reg="dipterigena">dipterigena</tp:taxon-name-part></tp:taxon-name></italic> sensu lato, 18 October 2024, Xian Zhang, HQLSP2 (<abbrev xmlns:xlink="http://www.w3.org/1999/xlink" content-type="institution" xlink:title="Kunming Institute of Botany, Chinese Academy of Sciences" xlink:type="simple">HKAS</abbrev> 125705, paratype).</p></tp:treatment-sec><tp:treatment-sec sec-type="Notes"><title>Notes.</title><p>Based on multilocus phylogenetic analysis, <italic><tp:taxon-name><tp:taxon-name-part taxon-name-part-type="genus" reg="Niveomyces">Niveomyces</tp:taxon-name-part> <tp:taxon-name-part taxon-name-part-type="species" reg="pseudoalbus">pseudoalbus</tp:taxon-name-part></tp:taxon-name></italic> (<abbrev xmlns:xlink="http://www.w3.org/1999/xlink" content-type="institution" xlink:title="Kunming Institute of Botany, Chinese Academy of Sciences" xlink:type="simple">HKAS</abbrev> 152706 and <abbrev xmlns:xlink="http://www.w3.org/1999/xlink" content-type="institution" xlink:title="Kunming Institute of Botany, Chinese Academy of Sciences" xlink:type="simple">HKAS</abbrev> 152705) formed a highly supported clade with <italic><tp:taxon-name><tp:taxon-name-part taxon-name-part-type="genus" reg="Niveomyces">N.</tp:taxon-name-part> <tp:taxon-name-part taxon-name-part-type="species" reg="albus">albus</tp:taxon-name-part></tp:taxon-name></italic> (100% <abbrev xmlns:xlink="http://www.w3.org/1999/xlink" xlink:title="Maximum likelihood" xlink:type="simple">ML</abbrev>/1.00 <abbrev xmlns:xlink="http://www.w3.org/1999/xlink" xlink:title="posterior probabilities" xlink:type="simple">PP</abbrev>; Fig. <xref ref-type="fig" rid="F2">2</xref>). Although these two species share similar morphology, <italic><tp:taxon-name><tp:taxon-name-part taxon-name-part-type="genus" reg="Niveomyces">N.</tp:taxon-name-part> <tp:taxon-name-part taxon-name-part-type="species" reg="pseudoalbus">pseudoalbus</tp:taxon-name-part></tp:taxon-name></italic> possesses more slender conidia (6.4–10.4 × 1.8–3.4 μm) than those of <italic><tp:taxon-name><tp:taxon-name-part taxon-name-part-type="genus" reg="Niveomyces">N.</tp:taxon-name-part> <tp:taxon-name-part taxon-name-part-type="species" reg="albus">albus</tp:taxon-name-part></tp:taxon-name></italic> (5–7 × 1–2 μm). The conidia of <italic><tp:taxon-name><tp:taxon-name-part taxon-name-part-type="genus" reg="Niveomyces">N.</tp:taxon-name-part> <tp:taxon-name-part taxon-name-part-type="species" reg="albus">albus</tp:taxon-name-part></tp:taxon-name></italic> are obtuse at both ends, whereas those of <italic><tp:taxon-name><tp:taxon-name-part taxon-name-part-type="genus" reg="Niveomyces">N.</tp:taxon-name-part> <tp:taxon-name-part taxon-name-part-type="species" reg="pseudoalbus">pseudoalbus</tp:taxon-name-part></tp:taxon-name></italic> are distinctly acute at one end. In addition, <italic><tp:taxon-name><tp:taxon-name-part taxon-name-part-type="genus" reg="Niveomyces">N.</tp:taxon-name-part> <tp:taxon-name-part taxon-name-part-type="species" reg="pseudoalbus">pseudoalbus</tp:taxon-name-part></tp:taxon-name></italic> (<abbrev xmlns:xlink="http://www.w3.org/1999/xlink" content-type="institution" xlink:title="Kunming Institute of Botany, Chinese Academy of Sciences" xlink:type="simple">HKAS</abbrev> 152706) differs from <italic><tp:taxon-name><tp:taxon-name-part taxon-name-part-type="genus" reg="Niveomyces">N.</tp:taxon-name-part> <tp:taxon-name-part taxon-name-part-type="species" reg="albus">albus</tp:taxon-name-part></tp:taxon-name></italic> (BCC 83025) by 29/834 bp (3%, 2 gaps) in LSU and 13/908 bp (1%, 0 gaps) in <italic>tef</italic>1-α. Overall, phylogenetic evidence supports recognizing <italic><tp:taxon-name><tp:taxon-name-part taxon-name-part-type="genus" reg="Niveomyces">N.</tp:taxon-name-part> <tp:taxon-name-part taxon-name-part-type="species" reg="pseudoalbus">pseudoalbus</tp:taxon-name-part></tp:taxon-name></italic> as a new species following the guidelines of <xref ref-type="bibr" rid="B29">Jayawardena et al. (2021)</xref>.</p></tp:treatment-sec><tp:treatment-sec><!--Section generated to contain objects referenced in tp:taxon-treatment.--><fig id="F2" position="float" orientation="portrait"><object-id xmlns:xlink="http://www.w3.org/1999/xlink" content-type="doi" xlink:type="simple">10.3897/mycokeys.134.194187.figure2</object-id><object-id xmlns:xlink="http://www.w3.org/1999/xlink" content-type="arpha" xlink:type="simple">6100A4A6-9372-5573-9888-36A2722BDFAE</object-id><label>Figure 2.</label><caption><p>Phylogram generated from maximum likelihood analysis based on combined LSU, ITS, SSU, <italic>tef</italic>1-α, <italic>rpb</italic>1, and <italic>rpb</italic>2 sequence data of taxa within <tp:taxon-name><tp:taxon-name-part taxon-name-part-type="family" reg="Cordycipitaceae">Cordycipitaceae</tp:taxon-name-part></tp:taxon-name>. <abbrev xmlns:xlink="http://www.w3.org/1999/xlink" xlink:title="Maximum likelihood" xlink:type="simple">ML</abbrev> bootstrap values equal to or greater than 70% and <abbrev xmlns:xlink="http://www.w3.org/1999/xlink" xlink:title="posterior probabilities" xlink:type="simple">PP</abbrev> values equal to or greater than 0.90 are given above each node. Type strains are denoted by T, and sequences generated in this study are shown in blue.</p></caption><graphic xmlns:xlink="http://www.w3.org/1999/xlink" xlink:href="mycokeys-134-047-g002.jpg" id="oo_1677077.jpg" position="float" orientation="portrait" xlink:type="simple"><uri content-type="original_file" xlink:type="simple">https://binary.pensoft.net/fig/1677077</uri></graphic></fig></tp:treatment-sec><ref-list><ref id="B29"><mixed-citation xmlns:xlink="http://www.w3.org/1999/xlink" xlink:type="simple">Jayawardena RS, Hyde KD, de Farias ARG, Bhunjun CS, Ferdinandez HS, Manamgoda DS, Udayanga D, Herath IS, Thambugala KM, Manawasinghe IS, Gajanayake AJ, Samarakoon BC, Bundhun D, Gamdola D, Sun YR, Tang X, Promputtha I, Thines M (2021) What is a species in fungal plant pathogens? Fungal Divers 109: 239–266. <ext-link xlink:href="10.1007/s13225-021-00484-8" ext-link-type="doi" xlink:type="simple">https://doi.org/10.1007/s13225-021-00484-8</ext-link>.</mixed-citation></ref></ref-list></tp:taxon-treatment>
